# Supplementary material for: Redefinition of the genus Allonychiurus Yoshii, 1995 (Collembola, Onychiuridae) with description of a new species from China
Source: Zookeys. 2011 Jan 28;(78):27–41. doi: 10.3897/zookeys.78.977 (PMC3088060; doi:10.3897/zookeys.78.977)
Supplement: XML Treatment for Allonychiurus antennalis [file zookeys.78.977-treatment1.xml]

<!DOCTYPE tp:taxon-treatment
  PUBLIC "-//TaxonX//DTD Taxonomic Treatment Publishing DTD v0 20100105//EN" "tax-treatment-NSO.dtd">
<tp:taxon-treatment xmlns:tp="http://www.plazi.org/taxpub"><tp:treatment-meta><mixed-citation publication-type="journal"><person-group><name><surname>Xin</surname><given-names>Sun</given-names></name><name><surname>Jian-Xiu</surname><given-names>Chen</given-names></name><name><surname>Louis</surname><given-names>Deharveng</given-names></name></person-group><article-title>Redefinition of the genus <italic>Allonychiurus</italic> Yoshii, 1995 (Collembola, Onychiuridae) with description of a new species from China</article-title><source>Zookeys</source><day>28</day><month>1</month><year>2011</year><volume>2011</volume><issue>78</issue><fpage>27</fpage><lpage>41</lpage><pub-id pub-id-type="doi">10.3897/zookeys.78.977</pub-id></mixed-citation></tp:treatment-meta><tp:nomenclature><tp:taxon-name>
                        <tp:taxon-name-part taxon-name-part-type="genus">Allonychiurus</tp:taxon-name-part>
                        <tp:taxon-name-part taxon-name-part-type="species">antennalis</tp:taxon-name-part>
                    <object-id xmlns:xlink="http://www.w3.org/1999/xlink" xlink:type="simple">urn:lsid:zoobank.org:act:3F37A29C-FD87-45DD-94AC-C73FCFCF6A7C</object-id>
                    </tp:taxon-name><tp:taxon-status xmlns:xlink="http://www.w3.org/1999/xlink" xlink:type="simple">sp. n.</tp:taxon-status><xref ref-type="fig" rid="F1">Figs 1</xref><xref ref-type="fig" rid="F2">2</xref><xref ref-type="table" rid="T1">Table 1.</xref></tp:nomenclature><tp:treatment-sec sec-type="Type material"><title>Type material:</title><p>Holotype female, 3 female paratypes. China: Jiangsu Province: Nanjing: Zijinshan: 10.iv.2009, litter, Berlese extraction, Zhang Feng et al. leg. (C9581). –ibid: Nanjing: Baima Park: 14 paratypes (2 males, 3 females and 9 juveniles) on slides, 13.v. 2007, litter, Berlese extraction, Chen Jian-xiu et al. leg. (C9544).</p><p>Holotype and 13 paratypes on slides are deposited in the Department of Biological Science and Technology of NJU, 4 paratypes on slides in MNHN.</p></tp:treatment-sec><tp:treatment-sec sec-type="Diagnosis"><title>Diagnosis:</title><p>pso formula as 32/133/33343 dorsally, 11/000/01000 ventrally; subcoxa 1 of legs I, II and III with 1, 1 and 1 pso respectively; parapseudocelli (psx) absent; presence of small, finely granulated, apical swelling at the apex of Ant. IV; Th. II and III each with 3 dorsal chaetae on both side of axial line; tibiotarsus with 11 chaetae in the distal whorl, no clavate tenent hair; ventral tube with 6+6 distal chaetae, without anterior or basal chaetae.</p></tp:treatment-sec><tp:treatment-sec sec-type="Description"><title>Description:</title><p>Body length: 1.3–1.7 mm (females), 1.0 mm (males). Body shape cylindrical, Abd. III–IV more or less broadened. Body colour white in alcohol.</p><p>Pseudocellar formulae as 32/133/33343 dorsally, 11/000/01000 ventrally (<xref ref-type="fig" rid="F1">Figs 1A, B</xref>), subcoxa 1 of legs I, II and III with 1, 1 and 1 pso respectively. Parapseudocelli absent. Pseudopore formulae as 00/011/11110 dorsally, 00/111/000x0 ventrally (<xref ref-type="fig" rid="F1">Figs 1A, B</xref>).</p><p>S-chaetae formula as 11/012/222120 dorsally. Sp present on head. S-microchaetae tiny and blunt, present on Th. II and III dorsally (<xref ref-type="fig" rid="F1">Fig. 1A</xref>).</p><sec sec-type="Head"><title>Head.</title><p>Antennae short and distinctly segmented, as long as head (<xref ref-type="fig" rid="F1">Fig. 1A</xref>). Length ratio of antennal segments I: II: III: IV = 1: 1.8–2: 1.8–2: 3.8–4.0. Ant. I with 9–10 chaetae. Ant. II with 14–15 chaetae. Ant. III sensory organ composed of 5 papillae, 5 guard chaetae, 2 small rods and 2 weakly granulated sensory clubs, both morel-like; lateral ms just posterior to sensory organ (<xref ref-type="fig" rid="F1">Fig. 1C</xref>). Ant. IV subapical organite rod-like; basolateral ms at about 2/5 length from base; presence of a small, finely granulated (probably only primary granulation), flat apical swelling at the apex of antenna (possibly remnant of apical bulb fused to the apex) (<xref ref-type="fig" rid="F1">Fig. 1D</xref>); invaginated apical bulb absent. Antennal base with distinct granulation. PAO composed of 18–22 compound vesicles arranged in 2 rows along axis of organ (<xref ref-type="fig" rid="F1">Fig. 1A</xref>). Dorsal cephalic chaeta d0 present. 4+4 p-chaetae between posterior a-pso on head (<xref ref-type="fig" rid="F1">Fig. 1A</xref>). Mandible with strong molar plate and 4 apical teeth. Maxilla bearing 3 teeth and 6 lamellae. Maxillary palp simple with 1 basal chaeta and 2 sublobal hairs. Labral chaetae formula 4/342. Labium with 6 proximal, 4 basomedian (E, F, G, and f) and 6 basolateral (a, b, c, d, e, e’) chaetae; <!--PageBreak--><!--PageBreak-->labial papillae of AC type, papillae A–E respectively with 1, 3, 0, 3 and 3 guard chaetae (<xref ref-type="fig" rid="F1">Fig. 1E</xref>). Postlabial chaetae 4+4 along ventral groove (<xref ref-type="fig" rid="F1">Fig. 1F</xref>).</p></sec><sec sec-type="Body chaetotaxy"><title>Body chaetotaxy.</title><p>Ordinary chaetae differentiated in meso- and macro-chaetae, ratio Sp: m1: p1 on Abd. V = 1: 0.6: 1.1 (<xref ref-type="fig" rid="F1">Fig. 1A</xref>). Th. I with 7+7 chaetae dorsally. Three chaetae on both side of axial line and no uneven axial chaetae from Th. II to Abd. III tergites. Abd. IV tergite with two uneven axial chaetae (m0 and p0 ), Abd. V tergite with one uneven axial chaeta (m0), Abd. VI with two uneven axial chaetae (a0 and p0) (<xref ref-type="fig" rid="F1">Fig. 1A</xref>). Th. I, II and III sternites with 0+0, 1+1 and 1+1 chaetae respectively.</p></sec><sec sec-type="Appendages"><title>Appendages.</title><p>Subcoxa 1 of legs I, II and III with 4, 4 and 4 chaetae, subcoxa 2 with 1, 4 and 4 chaetae, respectively. Tibiotarsi of legs I, II and III with 22 (11, 8, 3), 21 (11, 8, 2) and 21 (11, 8, 2) chaetae. Unguis without tooth. Unguiculus slender and pointed, 0.6 times as long as inner edge of unguis, with narrow inner basal lamella (<xref ref-type="fig" rid="F1">Fig. 1G</xref>). Ventral tube with 6+6 distal chaetae, anterior and basal chaetae absent (<xref ref-type="fig" rid="F2">Fig. 2A</xref>). Furca reduced to a finely granulated area, with 4 short chaetae in two rows posterior to furcal rudiment (<xref ref-type="fig" rid="F1">Fig. 1H</xref>).</p></sec><sec sec-type="Male genital"><title>Male genital</title><p>plate with 30 circumgenital and 8 genital chaetae (<xref ref-type="fig" rid="F2">Fig. 2B</xref>); female genital plate with 16–18 anterior and 2 genital chaetae (<xref ref-type="fig" rid="F2">Fig. 2C</xref>). No modified chaetae ventrally in males. Anal valves with numerous acuminate chaetae; each lateral valve with chaetae a0 and 2 a1; upper (posterior) valve with chaetae a0, 2 b1, 2 b2, c0, 2 c1, 2 c2 (<xref ref-type="fig" rid="F2">Fig. 2D</xref>). Anal spines set on distinct papillae, 0.6 times as long as inner edge of leg III unguis (<xref ref-type="fig" rid="F2">Fig. 2E</xref>).</p><fig id="F1" position="float" orientation="portrait"><label>Figure 1.</label><caption><p><tp:taxon-name>Allonychiurus antennalis</tp:taxon-name> sp. n. <bold>A</bold> dorsal side of body with chaetotaxy, S-chaetae, pso and psp <bold>B</bold> ventral side of Abd. II–VI <bold>C</bold> organ of Ant. III <bold>D</bold> dorsal side of left Ant. IV <bold>E</bold> labium (p, proximal group of chaetae of labial palp) <bold>F</bold> ventral side of head <bold>G</bold> distal part of leg III <bold>H</bold> furcal area. Scales: 0.1 mm (A, B &amp; F), 0.01 mm (C–E &amp; G–H).</p></caption><graphic xmlns:xlink="http://www.w3.org/1999/xlink" xlink:href="ZooKeys-078-027-g001.jpg" position="float" orientation="portrait" xlink:type="simple"/></fig><fig id="F2" position="float" orientation="portrait"><label>Figure 2.</label><caption><p><tp:taxon-name>Allonychiurus antennalis</tp:taxon-name> sp. n. <bold>A</bold> ventral tube, lateral side <bold>B</bold> male genital plate <bold>C</bold> female genital plate <bold>D</bold> anal valves <bold>E</bold> anal spine. Scales: 0.1 mm (D), 0.01 mm (A–C &amp; E).</p></caption><graphic xmlns:xlink="http://www.w3.org/1999/xlink" xlink:href="ZooKeys-078-027-g002.jpg" position="float" orientation="portrait" xlink:type="simple"/></fig></sec></tp:treatment-sec><tp:treatment-sec sec-type="Derivatio nominis"><title>Derivatio nominis.</title><p>Named for its peculiar antennal morphology.</p></tp:treatment-sec><tp:treatment-sec sec-type="Ecology"><title>Ecology.</title><p>In broadleaved litter, in a recreational park in town, and at the forested foot of a hill close to the town, altitude 10 to 50 m a.s.l.</p></tp:treatment-sec><tp:treatment-sec sec-type="Remarks"><title>Remarks.</title><p>Bisexual species. <tp:taxon-name>Allonychiurus antennalis</tp:taxon-name> sp. n. can be easily recognized by the presence of its apical swelling on Ant. IV, not reported in other species of the genus. It has the same dorsal pseudocellar formula (32/133/33343) as <tp:taxon-name>Allonychiurus shinbugensis</tp:taxon-name>, <tp:taxon-name>Allonychiurus megasomus</tp:taxon-name> and <tp:taxon-name>Allonychiurus mediasetus</tp:taxon-name>. Diagnostic characters are summarized in <xref ref-type="table" rid="T1">Table 1</xref><!--PageBreak--><!--PageBreak-->.</p><table-wrap id="T1" position="float" orientation="portrait"><label>Table 1.</label><caption><p>Comparison of the four species of <tp:taxon-name>Allonychiurus</tp:taxon-name> with a dorsal pseudocellar formula of 32/133/33343.</p></caption><table><tbody><tr><th rowspan="1" colspan="1"/><th rowspan="1" colspan="1"><tp:taxon-name>Allonychiurus antennalis</tp:taxon-name> sp. n.</th><th rowspan="1" colspan="1"><tp:taxon-name>Allonychiurus mediasetus</tp:taxon-name> (Lee, 1974)</th><th rowspan="1" colspan="1"><tp:taxon-name>Allonychiurus megasomu</tp:taxon-name>s Sun et al., 2009</th><th rowspan="1" colspan="1"><tp:taxon-name>Allonychiurus shinbugensis</tp:taxon-name> (Lee, 1974)</th></tr><tr><td rowspan="1" colspan="1">Ant. IV apical swelling</td><td rowspan="1" colspan="1">present</td><td rowspan="1" colspan="1">not mentioned</td><td rowspan="1" colspan="1">absent</td><td rowspan="1" colspan="1">not mentioned</td></tr><tr><td rowspan="1" colspan="1">Ventral pso formula</td><td rowspan="1" colspan="1">11/000/01000</td><td rowspan="1" colspan="1">11/000/01110</td><td rowspan="1" colspan="1">11/000/01110</td><td rowspan="1" colspan="1">10/000/01010</td></tr><tr><td rowspan="1" colspan="1">Inner basal lamella of unguiculus</td><td rowspan="1" colspan="1">present</td><td rowspan="1" colspan="1">present</td><td rowspan="1" colspan="1">absent</td><td rowspan="1" colspan="1">present</td></tr><tr><td rowspan="1" colspan="1">Number of chaetae on ventral tube</td><td rowspan="1" colspan="1">6+6</td><td rowspan="1" colspan="1">8+8</td><td rowspan="1" colspan="1">8+8</td><td rowspan="1" colspan="1">8+8</td></tr><tr><td rowspan="1" colspan="1">Number of chaetae on Th. I tergite</td><td rowspan="1" colspan="1">7+7</td><td rowspan="1" colspan="1">9+9</td><td rowspan="1" colspan="1">7-8+7-8</td><td rowspan="1" colspan="1">7+7</td></tr><tr><td rowspan="1" colspan="1">Number of p-chaetae between posterior a-pso on head </td><td rowspan="1" colspan="1">4+4</td><td rowspan="1" colspan="1">4+4</td><td rowspan="1" colspan="1">4+4</td><td rowspan="1" colspan="1">3+3</td></tr><tr><td rowspan="1" colspan="1">Number of axial chaetae on Th. II and III tergites</td><td rowspan="1" colspan="1">3+3</td><td rowspan="1" colspan="1">4+4</td><td rowspan="1" colspan="1">4+4</td><td rowspan="1" colspan="1">4+4</td></tr><tr><td rowspan="1" colspan="1">Uneven axial chaetae on Abd. IV</td><td rowspan="1" colspan="1">m0 and p0</td><td rowspan="1" colspan="1">p0</td><td rowspan="1" colspan="1">m0 and p0</td><td rowspan="1" colspan="1">m0 and p0</td></tr><tr><td rowspan="1" colspan="1">Maximum length (mm)</td><td rowspan="1" colspan="1">1.7</td><td rowspan="1" colspan="1">1.6</td><td rowspan="1" colspan="1">2.1</td><td rowspan="1" colspan="1">1.5</td></tr></tbody></table></table-wrap></tp:treatment-sec></tp:taxon-treatment>
